# Supplementary material for: Social Frailty and Social Isolation in the Context of Dementia: A Simultaneous Concept Analysis
Source: Int J Geriatr Psychiatry. 2025 Apr 19;40(4):e70074. doi: 10.1002/gps.70074 (PMC12009061; doi:10.1002/gps.70074)
Supplement: Supplementary file 2 — Supporting Information S2 [file GPS-40-e70074-s001.xlsx]

## Sheet: Sheet2
Category	Title	Year of publication	First author's surname, Year of publication	Disciplines of all the authors	Design of the publication	Aims of the publication	Population/ participant characteristics	Settings	Assessment tools (if any)	Conceptual definitions	Conceptual definitions: Reported as primary or secondary sources	Operational definitions	Operational definitions: Reported as primary or secondary sources	Narrative descriptions	t	Antecedents	Consequences	Allied concepts	Alternative terms	Any examples provided by authors
1	Dementia from the inside: how people with early-stage dementia evaluate their quality of life	2005	Katsuno, 2005	Nursing Science	semi-structured and structured interview, measures	To explore subjective and objective assessments of the quality of life of people with early-stage dementia, and to describe their personal experiences of the condition and of the impact of negative public attitudes to the disorder.	People with early-stage dementia (n=23), aged from 66-91 years old.	a dementia-specific adult day-care centre and a residential care facility in a mid-western United States metropolitan area. (nursing home residents)	The semi-structured interview and the questionnaire incorporated: the quality of Life Index, the single Item Quality of Life and the system of Belief Inventory of 15 items on personal spirituality. The semi-structured questionnaire had 25 questions. The included topics were: the perceived quality of life, social support, quality of the relationship with the primary family caregiver, experience of…					Social Isolation: A female participant expressed her painful experience of being ignored by others.	Primary	1. In his book, Davis (1989) reported his experience of the social isolation and emotional pain caused by other people’s response to his dementing illness. 2. People with Alzheimer’s disease experience social isolation because of the stigma related to this disease. 3. It has been shown that people with Alzheimer’s disease experience social isolation through the loss of friends and exclusion from …	1. experience of social isolation, ..., these affcted their psychological and socail wellbeing. 2. Through havingearly-stage dementia, they experienced social exclusion and devaluation. This made them scared about the disease itself and, because they came to expect negative responses from others, they tried to cover up the symptoms of their memory problems.		social isolation: social exclusion, social distance	Social Isolation: The way they treat the people that have Alzheimer's! They are frightened, they think you have lost your mind. If they ask me something, I will answer it but you can tell, depending on where you are at, and they know you have Alzheimer's, they will just kind of ignore you. You are just there and that is it. They kind of leave you alone. That happens a lot of times.
2	Understanding the experiences and needs of lesbian, gay, bisexual and trans Australians living with dementia, and their partners	2015	Barrett, 2015	Health and Society, Alzheimer’s Australia NSW	In-depth interviews	To outline the experiences and needs of lesbian, gay,bisexual and trans (LGBT) Australians living with dementia– and their partners.	30 LGBT (lesbian, gay, bisexual, transgender) people living with dementia, their partners and service providers. Aged 47 to 79 years.	community-dewellers								1. The importance of inclusive residential aged care services wasalso highlighted by Jeremy (a gay man) who reported feeling socially isolated and depressed because he could not access the gay networks that were important to him. 2. Declining friendship networks following the diagnosis of dementia left some LGBT people feeling socially isolated and overwhelmed. 3. The fear of discrimination by se…
3	A cross‐sectional study of potentially modifiable risk factors for dementia and cognitive function in India:A secondary analysis of 10/66, LASI,and SAGE data	2021	Belessiotis-Richards, 2021	Psychiatry, Primary Care and Population Health	secondary analysis of three pre-existing cross-sectional datasets	to measure the association between the nine pre-specified potentially modifiable risk factors, sognitive performancem and dementia diagnosis, to better understand their contribution in this settings.	aged ≥ 65, n=(10/66) 2004, (LASI) 386, (SAGE) 2441	community-dewellers				1. social isolation: ＜monthly contact with neighbours, relatives, clubs, and friends as in Mukadam rt al. (10/66) 2. ＜monthly contact with relatives, friends and attendance at clubs. (SAGE) 3. ＜monthly contact with friends and neighbors, attendance at clubs/ societies, and being out of the house for social activies.(LASI)	Secondary
4	Dementia as a source of social disadvantage and exclusion	2019	Biggs, 2019	Social and political science, social science, applied educational science and teacher education	Semi-structured in-depth interviews	To explore perception of the impacts of dementia on people living with the condition and those close to them and examine the relationship between dementia, disadvantage and social exclusion	111 participants: people with dementia(n=19), cares(n=28), health-care professionals(n=21), social workers(n=23) and services professionals(n=20)	community-dewellers	In your mind, what are the most important impacts of dementia?					social isolation: can be the dropping off of friends.	primary	1. Participants from all groups tended to account for the social isolation of people with dementia as a consequence of family, friends and communities not having the skills to in-teract, engage and include them. [People with dementia] become very isolated because the network of people in their life often don't have the skills or the knowledge or the un-derstanding to actually respond appropriatel…		social isolation: social participation, social connection, social exclusion	social isolation: isolated	Social Isolation:"I belong to what's called in our church a famaly group, and there's aabout 18 or 20 people in it. I haven't mentioned to any of them that I've been diagnosed with vasular dementia. To be honest with you, I don't want to. I'm not quite sure… how they would react to me...I don't know what to expect.
5	A machine learning approach towards detecting dementia based on its modifiable risk factors	2019	Bin-Hezam 2019	Information system, data analysis	longitudinal data	To use a machine learning approach to classify the cognitive state and detect dementia based on these risk factors.	1812 participants aged 55 and 90 and are either normal healthy older adults as controls, people either early or late MCI, and people with AD.	community-dewellers				social isolation level has been detected by calculating the available relative features, which are the marital status and retirement.	Secondary
6	Evaluation of Qualidem: a dementia-specific quality of life instrument for persons with dementia in residential settings; scalability and reliability of subscales in four Dutch field surveys.	2010	Bouman, 2010	Multiple disciplines	cross-sectional, longitudinal cohort	To investigate whether the scalability of the subscales of the Qualidem instrument can be replicated, especialy in persons with very severe dementia, using data from four Dutch field surveys. And to provide insight into the distribution of scores on the subscales in the groups with mild to severe and very severe dementia to make comparative information availble	759 persons with mild to severe dementia and 214 persons with very severe dementia	nursing homes	nine subscales for mild to severe dementia: Qualidem			subscale of social isolation (three items): is rejected by other residents, openly rejects contact with others, calls out	Secondary
7	Can technology impact loneliness in dementia? A scoping review on the role of assistive technologies in delivering psychosocial interventions in long-term care	2023	Budak, 2023	Multiple discipines	Scoping review	To identify assistive technologies that are promising for addressing loneliness in people living with dementia in long-term care	20 original research papers and four reviews	long-term care		social isolation is typically defined as social disconnectedness, presenting as a lack of social relationships and low levels of participation in social activities. (Cornwell EY, 2009)	Secondary					The move to long-term care exacerbates the likelihood od loneliness, social isolation, and depression.	social isolation is detrimental on not only an emotional and psychosocial level, but may also cause long-lasting cognitive damage.	social isolation: loneliness, social exclusion
8	The perceptions of people with dementia and key stakeholders regarding the use and impact of the social robot MARIO	2020	Casey, 2020	Multiple discipines	descriptive qualitative study: Semi-structured interview	To explore the perceptions and experiences of the use and impact of MARIO	107 stakeholders: people with dementia (n=38), relatives/cares (n=28), formal cares (n=28), and managers (n=13).	ResidentialCare Setting, Community Setting, Hospital Setting								1. Cook suggests that "social death" can occur in residential care arising from a lask meaningful activity. This is especially so for people with dementia who have often experienced an on-going lack of stimulation and social interaction leading to lethargy, boredom, depression, social isolation, loneliness and poor quality care. 2. dementia can lead to reduced social engagement, isolation and lon…			social isolation: isolation
9	Prevalence of dementia and the attributable contributions of modifiable risk factors in China	2023	Chen, 2023	Multiple discipines	secondary data from China Health and Retirement Longitudinal Study (CHARLS)	To provide population estimates of the prevalence of dementia in China and estimate the population attributable fractions (PAFs) of potentially modifiable risk factors	people aged 60 years or above (n=8546): 638 participants with dementia, 7908 participants without dementia	community-dewellers		social isolation was defined as a lack of contact with her/his children, parents and friends (Livingston G, 2020).	secondary
10	Neighborhood social environment and dementia: the mediating role of social isolation	2024	Choi, 2024	Gerontology, Medicine, Population health	Secondary data from the Health and Retirement Study	To investigate the association between the prospective risk of dementia and three distinct aspects of neighborhood social environment: socioeconomic deprivation, disorder, and social cohesion. And to examine whether objective and subjective aspects of individual-lever social silation amy function as mediators	55 years or older and free at dementia at baseline (n=12,515).	community-dewellers	the Psychosocial and Lifestyle Self-Administrated Qustionnaire (SAQ)	This reduction oin social connection at the individual level is operationlized as "individual-lever social isolation". This term refers to a multidimensional state marked by a structual defict (i.e. the lack of social contact) and/or a qualitative deflict (i.e. feelings of loneliness).	Primary	social isolation: 1. Objective social isolation. We used the Steptoe Social Isolation index (Steptoe et al., 2013), which represents the objective degree of social interaction related to various social network dimensions. Participants were given one point if (1) they were unmarried/unpartnered and were living alone, had less than monthly interactions with their (2) children, (3) friends, and (4) …	secondary	3. subjective social isolation reflects a state of loneliness based on the perception of a person’s overall social network 4. social isolation pertains to an individual’s social connectedness, reflecting the extent of interactions perceived or experienced by a person within their social milieu	secondary	Also, previous research has suggested that living in a socioeconomically disadvantaged neighborhood can lead residents to be less likely to share their emotional and social resources with neighbors, which can increase the risk of social isolation.	1. Such a state of individual-level social isolation, inturm, can adversely affect cognitive health 2. … social isolation accounts for about 4% of dementia cases that could be prevented or delayed… 3. objective social isoaltion may contribute to the risk of dementia by reducing opportunities for cognitive stimulation. 4. social isolation may mediate the effects of neighborhood disorder on the ris…	social isolation: social cohesion		1. objective social isolation: the lack of opportunites for and time spent on social interactions 2. subjective social isolation: the feeling of loneliness
11	Social isolation in dementia: the effects of COVID-19	2021	Curelaru, 2021	Nursing Science	literature review	To identify the effects of social isolation and loneliness on persons with dementia and to highlight interventions for private homes and long-term care facilities.				social isolation is defined as the objective physical separation from others (Freedman A, 2020).	secondary							social isolation: loneliness
12	Adaptive interaction as a method of non-verbal communication in individuals with dementia	2018	Currie, 2018	Nursing Science	literature review	To examine how the adaptive interaction approach, developed at St Andrew's University, could be utilised during consultations, to converse with individuals with verbal language impairment										1. …becoming isolated due to the loss of cognitive and language ability. 2. continual communication is fundamental to maintaining "personhood" and preventing further social isolation. 3. the individual may progress to a total loss of comprehension and speech as the disease process advances. this may result in the individual becoming detached, unreachable and isolated.			social isolation: isolated
13	Living alone and risk of dementia: A systematic review and meta-analysis	2020	Desai, 2020	clinial educational and health psychology	systematic review and meta-analysis	To further investigate social isolation as a risk factor for dementia by conducting systematic review of the literature on living alone and incident dementia, pooling the effect sizes and calculating the associated PAF (population attributable fraction).	people living alone and risk of dementia					social isolation: 1. the use of social contact as a measure of social isolation is limited by the lack of consensus on the definition 2. the use of low social contact and its associated PAF as reported by the Lancet Commission is likely to be a crude measure of the impact of social isolation on incident dementia in the population 3. a more objective measure of social isolation is that is of livin…	1. primary 2. secondary 3. primary 4. secondary				the vascular hypothesis proposes that people who are socially isolated are vulnerable to increased levels of hormones associated with stress e.g. cortisol and increased levels of inflammatory biomarkers e.g. interleukin-6. there is evidence that these vascular biomarkers affect cognition.
14	An ethnography study exploring factors that influence social isolation in care homes residents living with dementia and hearing loss	2023	Dhanda, 2023	applied health research, health and life science	ethnography methodology: environmental audit, observations and interviews	To explore mechanisms that created and maintained social isolation in older adults living with dementia and hearing loss	33 participants: 16 residents with dementia, 11 care staff, 6 relatives	residential care setting		1. the National Academics Science Engineering Medicine consensus study report defines social isolation as "the objective state of having few social relationships or infrequent social contact with others". 2. We refer to social isolation as the degree of social connectedness and meaningful engagement between individuals within their social context.	1. Secondary 2. primary					1. hearing loss and dementia or cognitive impairment… when these conditions co-occur, there is a change in people's communication patterns and abilities and an increased likelihood of social withdrawal and isolation. 2. hearing loss can worsen actual or perceived social isolation 3. When hearing loss is combined with cognitive impairment, the absence of social identity may perpetuate social isola…	1. We view social isolation through the social identities approach, derived from group belonging that affects health and wellbeing. 2. The effects of social isolation: experiencing social isolation/ loss of social identity; feelings of hopeleness and loss of function; continued system dependence; inability of staff to listen through disordered language- residents without disordered language get p…
15	Scalability and internal consistency of the German version of the dementia-specific quality of life instrument QUALIDEM in nursing homes- a secondary data analysis	2013	Dichter, 2013	Neurodegenerative diseases, nursing science	secondary data analysis	To evaluate the scalability and internal consistency of the German version of the QUALIDEM	643 residents with dementia from 43 nursing homes	nursing homes	QUALIDEM			social isolation: Is rejected by other residents; openly rejects contact with others; calls out	secondary
16	Measuring the quality of life in mild to very severe dementia: Testing the inter-rater and intra-rater reliability of the German version of the QUALIDEM	2014	Dichter, 2014	Neurodegenerative diseases, nursing science	quasi-experimental study	To determine the inter-rater and intra-rater reliability in residents with dementia in German nursing homes	108 people with mild to severe dementia and 53 people with very severe dementia	nursing homes	QUALIDEM			social isolation: Is rejected by other residents; openly rejects contact with others; calls out	secondary
17	Potential neurobiological links between social isolation and Alzheimer's disease risk	2021	Drinkwater, 2021	Brain science, translational neuroscience, dementia research insititute	review	To discuss the current epidemiological and pathological evidence for establishing social isolation as a risk factor for AD and dementia as a whole				Objective social isolation includes the lack of social networks and reduced engagement in social activities. It is important to distinguish this from perceived social isolation, which encompasses feelings of loneliness and inadequate social support	secondary	social isolation: 1. marital status is one measure often used to access objective social isolation and is considered an important contributor to social engagement, with married individuals generallly having more interpersonal contact than single people. 2. … found that lower levels of objective social isolation, measured by a high engagement in social activity and large social networks were assoc…	1. primary 2. secondary			It is important to note that this association is bidirectional, as early symptoms of dementia may also lead to social withdrawal and isolation.	1. ...social isolation, which has been known to affect both physical and mental health 2. Social isolation may influence the development of AD through several psychological and neurological mechanism 3. Social isolation decreases cognitive stimulation, potentially resulting in lower cognitive reserve, hence increasing the risk of cognitive decline. 4. Hence, social isolation may lead to the indiv…
18	Hallucinations, loneliness, and social isolation in Alzheimer's disease	2016	EI Haj, 2016	science cognitive, psychology, biological and medical psychology	cross-sectional study	To examine the potential relationship between hallucinations, loneliness, and social isolation in AD (Alzheimer's disease).	22 participants with diagnosis of probable AD at the mild stage and 24 controls	retirement homes or own homes	the Launary-Scale Hallucination Scale, the UCLA Loneliness Scale, a scale exploring contact with others and social participation			Social isolation was evaluated using seven criteria that assess contact with others and social participation: 1) lives alone, 2) has no close relatives, 3) never calls/writes anyone, 4) has no personal contact with neighbours/residents, 5) is alone for more than 9 hours a day, 6) never goes out of the house/ retirement home, and 7) does not participate in neighborhood, religious, political, socia…	primary					social isolation: loneliness
19	Association of social isolation, loneliness and genetic risk with incidence of dementia: UK Biobank Cohort Study	2022	Elovainio, 2022	Multiple disciplines	secondary data	To examine whether genetic risk may intensify and attenuate the associations of social isolation and loneliness with the risk of dementia.	155,063 participants ≥60 years old: 1,444 people with dementia and 153,619 people without dementia at baseline	community-dwellers				Social isolation scale was defined using the following three questions: (1) ‘Including yourself, how many people are living together in your household? Include those who usually live in the house such as students living away from home during term, partners in the armed forces or professions such as pilots” (one point for living alone); (2) ‘How often do you visit friends or family or have them vi…	primary				This means that among individuals with similar genetic risk for dementia, those who are socially isolated are more likely to have incidence of the disease, suggesting an effect by social isolation over and above that of genetic risk. 2. It has been shown that socially isolated and lonely individuals more often engage in health-damaging behavious, which may affect cognition either directly via bio…
20	QUALIDEM: Development and evaluation of a DementiaSpecific Quality of Life Instrument. Scalability,reliability and internal structure	2007	Ettema, 2007	Multiple disciplines	develoment of the QUALIDEM	To develop a Quality of Life questionnaire rated by professionals that can be used for people with dementia indifferent stages of the disease, living in residential settings	residents from nursing homes	nursing homes	QUALIDEDM			social isolation: Is rejected by other residents; openly rejects contact with others; calls out	primary
21	Effects of restriction of activities and social isolation on risk of dementia in the community	2021	Goldberg, 2021	Multiple disciplines	a large multi-ethnic prospective study	To evaluate the association of restriction of activities with memory decline and incident dementia and to constrast it with other measures of QoL, including social isolation, and loneliness in older individuals without dementia participating in a longitudinal multiethnic older community dwelling cohort study	855 non-demented individuals as baseline, aged 65 years and older	community-dewellers	CARE Scales	social isolation represents the objective or observable level of interaction with other people in the environment	primary	Social isolation: No Knitting, music, other hobby, No walking for pleasure or excursion, No visiting with friends or relatives, No being visited by friends or relatives, No physical conditioning, No going to movies/restaurants/sporting events, No reading magazines/newspapers/books, No watching TV or listening to radio, No unpaid community or volunteer work, No playing cards/games/bingo, No going …	primary						social isolation: isolation
22	The impact of loneliness and social isolation on cognitive aging: a narrative review	2023	Guarnera, 2023	physical activity and nutrition, nursing, health transformation	a narrative review	To describe the current understanding of how loneliness and social isolation influence cognitive aging and how they are linked to dementia				Social isolation is considered an objective physical separation from others, which can be quantified by the number of individuals in their social networks and frequency of interacting with others.	secondary	Social isolation can be quantified by the number of individuals in their social networks and frequency of interacting with others.	secondary					social isolation: loneliness
23	The Effects of Technological Interventions on Social Participation of Community-Dwelling Older Adults with and without Dementia: A Systematic Review	2021	Heins, 2021	Psychiatry and neuropsychology, nursing, transportation research	a systematic review	To provide a systematic overview of the effects of technological interventions that target social participation in community-dwelling older adults with and without dementia				social isolation refers to the objective lack of social connections, 2. As social isolation refers to an actual lack of social connections [21],	secondary	social isolation: R-UCLA Loneliness Scale (Mullins et al) include study from the SR	secondary			In combination with difficulties in spatial orienting, this avoiding behavior can result in limited participation in social activities, which subsequently can lead to social isolation and feelings of loneliness 2. the facilitation of social participation can be considered equal to the decrease of social isolation	This kind of social isolation can negatively affect their mental and physical health [8,9], mortality [10], well-being, and quality of life	social isolation: loneliness	social isolation: social participation
24	The impact of younger-onset dementia on relationships, intimacy, and sexuality in midlife couples: a systematic review	2018	Holdsworth, 2018	health and ageing	a systematic review	To analyze the literature describing the impact of younger-onset dementia on relationships, intimacy, and sexuality in midlife couples										Most spouses reported experiencing increasing levels of social isolation throughout the dementia journey. Social isolation was often exacerbated due to early retirement and the loss of meaningful activities
25	Associations of healthy lifestyles with cerebrospinal fluid biomarkers of Alzheimer's disease pathology in cognitively intact older adults: the CABLE study	2021	Hou, 2021	neurology, anesthesiology	cross-sectional design from secondary dataset	To investigate the associations between healthy lifestyles and Alzheimer's Disease biomarkers in cerebrospinal fluid (CSF)	1108 cognitively intact individuals aged from 40-90 years.	hospital setting						If a participantwas living alone or had no close relationship with rela-tives, friends, and neighbors, then we considered him orher as being socially isolated.	primary
26	Social isolation and 9-year dementia risk in community-dwelling Medicare beneficiaries in the United States	2023	Huang, 2023	epidemiology, medicine, health-behaviour and society	secondary data	To examine the association between social isolation and incident dementia over 9 years in a large and nationally representative sample of Medicare beneficiaries in the US. We also assess differences in the social isolation—incident dementia association by race and ethnicity	medicare beneficiaries aged 65 and above, n=5022: 1172 socially isolated people and 3850 were not socially isolated at baseline.	community-dewellers	Berkman Syme Network Index	Social isolation is defined as an“objective state of having few social relationships or infrequent social contact with others".	secondary	social isolation was characterized by utilizing questions about living with at least one other person, talking to two or more people about“important matters” in the past year, attending religious services in the past month, and participating in other activities (clubs, meetings, or group activities, or doing volunteer work) in the pastmonth.2Study participants received 1 point for each item/domai…	secondary			socially isolated older adults have a higher risk of incident dementia	Social isolation may increase the occurrence and severity of these risk factors, which can subsequently lead to elevated dementia risk 2. Finally, socially isolated older adults may failto benefit from social resources (e.g., social support,information sharing, coordination of caregiving, healthcare access) that contribute to maintaining health and preventing poor health outcomes			certain aspects of social isolation (e.g., poor social engagement, poor social support)
27	Culturally Responsive Companion Program for a Japanese Woman with Dementia in a U.S. Nursing Home	2021	Inoue, 2021	social work, social science	qualitative study: Semi-structured interviews	To explore the staff perceptions of a culturally responsive companion program provided to an older Japanese woman with advanced dementia in the long-term care setting to understand the potential benefits of such a program	6 staff members of the long-term care facility and a legal guardian. They were involved in care for an older Japanese woman with dementia.	nursing homes	1) Please tell us about your experience with companions sent from JB Line, Inc. 2) In your opinion, how was the client’s experience with companions sent from JB Line, Inc.? 3) What are your thoughts about the client being accompanied by companions who have the same cultural background?							The older foreign-born population is predicted to increase in the United States. As a whole, this population in the long-term care setting is more likely to face greater challenges associated with loneliness and social isolation due to their smaller social networks, language and cultural differences 2. A number of empirical studies have confirmed that older immigrants face greater challenges in a…	Previously reported adverse mental and physical consequences of loneliness and social isolation include depression, lower general well-being, poor mental health, greater risk of cognitive decline, increased risk of mortality and poor general health
28	Social isolation,social support,and loneliness and their relationship with cognitive health and dementia	2021	Joyce, 2021	epidemiology and preventive medcine, business, family medicine and ruch alzheimer's disease	secondary data	To determine whether social isolation, social support and loneliness are independently associated with cognitive function and incident dementia over 5 years in older adults, and to investigate potential gender differences	11,498 community-dwelling relatively healthy Australians aged 70-94.	community-dewellers	Revised Social Network Scale (LSNS)	social isolation was defined as engaging in community activities less than once per month and having contact with four or fewer relatives and close friends in a month	secondary	Social isolation is an objective measure, assessed through counts of social interaction and integration into one's social environment	secondary						social isolation: isolation, poor social health	Social Isolation: low social interaction, a small social network and a low level of social activitity ( i.e., being socially isolated)
29	Change in quality of life after a multidisciplinary intervention for people with dementia: A cluster randomized controlled trial	2018	Klapwijk, 2018	public health and primary care, medical statiscs and bioinformatics	a cluster randomized controlled trial	To examine whether implementation of a stepwise multicomponent intervention (STA OP!) for challenging behavior and pain affects quality of life (QoL) of nursing home residents with moderate to severe dementia after 3 and 6 months	140 control group with dementia and 148 intervention group with dementia in nursing homes	nursing homes	QUALIDEM			social isolation: Is rejected by other residents; openly rejects contact with others; calls out	secondary
30	Characteristics Associated with Quality of Life in Long-Term Care Residents with Dementia: A Cross-Sectional Study	2016	Klapwijk, 2016	public health and primary care	a cross-sectional analysis of a cluster randomized controlled study	To determine which characteristics are associated with quality of life (QOL) in residents with moderate to very severe dementia in long-term care facilities (LTCFs)	288 residents with moderate to very severe dementia	nursing homes	QUALIDEM			social isolation: Is rejected by other residents; openly rejects contact with others; calls out	secondary			Higher age and less severe dementia imply that persons with dementia are more vulnerable to social isolation
31	COVID-19, loneliness, social isolation and risk of dementia in older people: a systematic review and meta-analysis of the relevant literature	2022	Lazzari, 2022	Psychiatry	systematic review and meta-analysis	To critically analyse articles on the risk of developing dementia due to loneliness and social isolation in older people and make policy recommendations based on the results of the COVID-19 pandemic	older people in the community from age 50 to above with no dementia and enrolment.	community-dwellers		Social isolation is described as a lack of interaction with or physical detachment from families, acquaintances, or more extensive social networks and a lack of participation in social activities (Valtorta and Hanratty, 2012) 2. Social isolation is described in olderpeople as a condition in which a person lacks a feeling of social belonging, is disengaged from others, has a small number of social…	secondary					1. COVID-19 had caused a primary concern for increasing social isolation in the older population, espercially in care homes. 2. social isolation, ..., It is caused by environmental factors rather than a person’s ability to form or sustain social relationships
32	Do people with dementia and mild cognitive impairments experience stigma?A cross-cultural investigation between Italy, Poland and the UK	2020	Lion, 2022	Multiple discipines	a cross-cultural investigation	To compare the experience of stigma(with social isolation, social rejection and internalised shame as components) among people with dementia and mild cognitive impairment (MCI) (n=180) in Italy (n=79), Poland (n=47) and the United Kingdom (UK) (n=54); and to investigate possible relationships with demographical and clinical outcomes	people with dementia and mild cognitive impairment (n=180) in Italy (n=79), Poland (n=47) and the United Kingdom (UK) (n=54)	community-dwellers	Stigma was measured with the Stigma Impact Scale (SIS), quality of life aspects with Dementia Quality of Life scale (DQOL)and Quality of Life Alzheimer’s Disease scale (QOL-AD), social support with Duke Social SupportIndex (DSSI), cognitive functioning with Global Deterioration Scale (GDS)			social isolation was mearsured by: I feel set apart from others who are well. I have a greater need than usual for reassurance that others care about me. I feel lonely more often than usual. Due to my illness, I have a sense of being unequal in my relationships with others. I feel less competent than I did before my illness. Due to my illness, I sometimes feel useless. Changes in my appearance ha…	secondary			Some studies show that lower cognitive functioning goes together with increased experiences of social rejection and social isolation. 2. Metaphors andstories created by mass media may lead to distancing peo-ple living with dementia from the rest of the society and contribute to their social isolation
33	Feelings of loneliness and isolation: Social brain and social cognition in the elderly and Alzheimer's disease	2022	Morese, 2022	Multiple discipines	opinion												social isolation is itself inherently depressogenic and results in cascading effects on neurophysiological systems 2. Social isolation may contribute to the increased risk of AD (Alzheimer's Disease).
34	Digital Technologies to Prevent SocialIsolation and Loneliness in Dementia:A Systematic Review	2022	Rai, 2022	Multiple discipines	systematic review	To collate and summarize current evidence for digital technologies to prevent social isolation and loneliness forpeople with dementia	10 publications									A diagnosis of dementia brings an increased risk of social isolation which can negatively impact quality of life. 2. Whilechanges can occur quickly, people with dementia canalso become socially isolated very gradually: seeingfewer people, leaving the house less frequently result-ing in a loss of both independence and confidence postdiagnosis 3. Increased engagement in social interactions poten-ti…			social isolation: social loneliness
35	Loneliness, Social Isolation, Traumatic Life Events, and Risk of Alzheimer’s Dementia: A Case–Control Study	2022	Rauf I, 2022	Psychiatry	a case-control study	To find out if loneliness, social isolation, and traumatic life events are risk factors for Alzheimer’s dementia	100 patients with dementia	memory clinic	MMSE, LSNS (10 ITEM), Traumatic Life Events Checklist			The Lubben Social Network Scale was used to measure social isolation: (family networks) number seen monthly, frequency of social contact, number feels "close to“; friends networks) number feels "close to", number seen monthly, frequency of social contact; (interdependent social supports): has a confidant, is a confidant, relies upon and healps others, living arrangements	secondary (Lubben, 2006)
36	Comorbid health conditions and their impact on social isolation, loneliness, quality of life, and well-being in people with dementia: longitudinal findings from the IDEAL programme	2024	Sabatini, 2024	Multiple discipines	longitudinal data from secondary data	To (1) describe the number and type of health conditions over two-years in a large sample of people with dementia living in Great Britain and in relation to their age, sex, dementia type, and severity of cognitive impairment, (2) test whether number of health conditions changes over two years, and (3) investigate the associations between the number of health conditions at baseline with social iso…	1490 people with dementia	community-dwellers	Lubben Social Network Scale - 6	While social isolation indicates objective lack of social relationships and interactions, loneliness concerns the discrepancy between one’s actual relationships and the expected/desired quantity and quality of relationships	secondary	social isolation: Total scores of Lubben Social Network Scale - 6 were dichotomized into socially isolated (0-11).	secondary (Lubben, 2006)			Having comorbid conditions may also increase the social isolation and loneliness of people with dementia, and these may have a further negative impact on the QoL and well-being of people with dementia
37	Social isolation is linked to classical risk factors of Alzheimer’s disease-related dementias	2022	Shafighi, 2022	Multiple discipines	secondary data analysis	To systematically revisit classical, widely acknowledge aetiopathological factors closely linked to Alzheimer's Disease and related dementia by capitalizing on two unique cohorts.	502,506 participants aged 40-69 years from the UK Biobank, 30,097 participants aged 44-89 years from the Canadian longitudinal study of aging	community-dwellers				Social isolation target phenotypes: loneliness and lack of social support. Loneliness: (UK Biobank) Do you often feel lonely? By answering YES / (CLSA) How often did you feel lonely? By answering "All of the time (5-7 days)". Social support: (UK Biobank) How often are you able to confide in someone close to you? By answering "less than daily or almostly daily"/(CLSA) Someone to confide in or talk…	primary				Our results are in line with existing research showing a detrimental effect of objective social isolation on subsequent dementia through cardiovascular pathways, by increasing the risk of hypertension and coronary heart disease	social isolation: loneliness, social network, social engagement, and social support		Social Isolation: loneliness,as a measure of subjective social isolation,and regular social support, as a measure of objective social isolation
38	Associations of Social Isolation and Loneliness With Later Dementia	2022	Shen, 2022	Science and Techonology for Brain0Inspired Intelligence, Psychiatry, Computer science	secondary data analysis from UK Biobank	To investigate the independent associations of social isolation and loneliness with incidentdementia and to explore the potential neurobiological mechanisms.	462,619 participants at baseline, and 4,998 developed all-cause dementia.	community-dwellers				Social isolation was assessed with 3 dichotomous questions of living alone, social contact (1 = less than monthly), and participating in social activities (1 = less than weekly). An individual was defined as socially isolated if he or she scored 2 or 3.	secondary							Social isolation (an objective measure of social relationships) and loneliness (subjectively perceived social isolation)
39	Social Isolation, Social Interaction, and Alzheimer’s Disease: A Mendelian Randomization Study	2021	Shen, 2021	Neurology	bidirectional two-sample mendelian randomization study, sencondary data	To examine bidirectional relationships between social isolation, social interaction, and Alzheimer’s disease using mendelian randomization method for assessing potential causal inference	455,258 participants with Alzheimer's Disease	community-dwellers				The datasets of loneliness were derived from answers to three related questions in order to assess loneliness and social isolation: 1) ‘Do you often feel lonely?’, to which individuals answered ‘yes’ (recorded as cases) or ‘no’(controls); 2) A composite variable based on the questions ‘Including yourself, how many people are living together in your household?’ and ‘How often do you visit friends …	primary			As memory declines, individuals can lose their social adhesion, leading the tendency of social isolation	social isolation: increased risk for AD	social isolation: social engagement
40	Emotional Loneliness Is Associated With a Risk of Dementia in a General Japanese Older Population: The Hisayama Study	2021	Shibata, 2021	Psychosomatic medicine, epidemiology and public health, neuropsychiatry	prospective cohort analysis	To investigate the association of loneliness and its component subscales with the risk of dementia in a general Japanese older population	1,141 community-dwelling Japanese residents aged ≥65 years without dementia	community-dwelling	6-item de Jong Gierveld Loneliness Scale			social isolation was assessed by marital status [with or without partner], living situation [alone or with someone], and monthly frequency of communi-cation with friends or relatives [few or several times or more]	secondary			Social loneliness arises from the subjective perception of absence of a broader group of contacts or an engaging social network (e.g., friends and people in the neighbor-hood)	social isolation is likely to cause the feeling of loneliness	emotional loneliness (stems from the subjective perception of the absence of an intimate person or a close emotional attachment e.g., a partner and a best friend)
41	Irritability and Social Isolation in Dementia Patients With and Without Depression	2011	Shub, 2011	Multiple discipines	multi-centre cross-sectional study	To examine the prevalence of irritability and social isolation in a large cohort of persons with dementia	508 veterans with dementia	Partners in Dementia Care	the 10-item Center for Epidemiologic Studies Depression scale,a Patient Strain Measure and the Short Blessed Test			Social isolation was assessed as part of the Patient Strain Measure described previously. It consisted of 4 items, including questions asking whether the participant participated in church or religious activities, participated in group or organized activities, visited less with friends or family, and felt isolated from other people. Individual responses were recorded as 0 (symptom absent) or 1 (s…	secondary
42	Loneliness and Risk of Dementia	2020	Sutin, 2020	behavioral science and social medicine, euromov, geriatrics	longitudinal study from secondary data	To test whether loneliness is associated with risk of dementia in the largest sample to date and further examines whether the association is independent of social isolation, a related but independent component of social integration, and whether it varies by demographic factors and genetic vulnerability	12,030 participants without dementia at baseline	community-dwelling				Social isolation was the index of contact with four types of relationships (Ertel, Glymour, & Berkman, 2008): spouse, children, other family, and friends. First, participants were asked whether they lived with their spouse or partner. Participants who did not live with a partner or spouse were scored as 1 and participants who did live with a spouse or partner were scored as zero. Participants wer…	secondary			individuals tend to become lonely when their hearing declines to a point that it leaves them socially isolated	individuals tend to become lonely when their hearing declines to a point that it leaves them socially isolated	social isolation: loneliness
43	Protective effects of dog ownership against the onset of disabling dementia in older community-dwelling Japanese: A longitudinal study	2023	Taniguchi, 2023	Multiple discipines	A longitudinal study as part of a community-wide intervention trial	To identify the effects of dog/cat ownership on the risk of incident disabling dementia, net of baseline health, and to examine the associations of the interaction between experience with dog/cat ownership and exercise habit and social isolation with incident disabling dementia.	11,194 older adults incident disabling dementia aged 65–84	community-dwelling				Social isolation was assessed based on the frequencies of face-to-face and non-face-to-face contact with non-resident children, relatives and friends, or neighbors. An overall frequency of contact with others of less than once a week was categorized as social isolation
44	The link between social and emotional isolation and dementia in older black and white Brazilians	2021	Wilson, 2021	Rush Alzheimer's Desease Centre, neurological science, psychiatry and behavioral science	Cross-sectional clinical–pathological cohort study	To examine the link between social and emotional isolation and likelihood of dementia among olderblack and white Brazilians	knowledgeable informants (72% children) of 1,493 older (age>65) Brazilian decedents	Medical center in Sao Paulo, Brazil	social isolation: number of family and friends in at least monthly contact with decedent			Social isolation was assessed with standard social network questions about frequency of contact with children, other family members, and friends (Cor-noni-Huntleyet al.,1986). Social network size was defined as the number of individuals from the three categories seen at least once per month(Barneset al.,2004; Bennettet al.,2006)	secondary					social isolation: emotional isolation
45	Dual Trajectories of Social Isolation and Dementia in Older Adults: A Population-Based Longitudinal Study	2021	Xiang, 2021	social work, psychiatry, clinical management research	secondary data analysis	To identify the interrelations between the trajectories of social isolation and dementia in older adults	7,609 community-dwelling participants aged 65 years and older	community-dwelling	six NHATS items that address the four domains of network andintegration in the general adult population: (a) marriage orpartnership, (b) family and friends, (c) church participation, and(d) club participation	Social isolation is the lack of social contact, relationships, and social integration and is considered an objective measure of social relationships	secondary	social isoaltion: One point was given for meeting each of the following isolation criteria: (1) no marriage or partner; unable to identify either; (2) any family member; (3) a friend when asked“Looking back over the past year, who are the people you talked with most often about important things?”; (4) no in person visit with friends or family not living with the respondent in the last month; (5) …	secondary			The expanded care network may reduce objective social isolation through increased social contacts with family caregivers (which count toward family contact) and nonfamily caregivers (who may count as friends). 2. social isolation may decrease as the disease progresses and requires more intensive caregiving
46	Perceived social isolation is correlated with brain structure and cognitive trajectory in Alzheimer’s disease	2022	Zhang, 2022	Multiple discipines	cross-sectional study	To investigate the influence of perceived social isolation or loneliness on brain structure and future cognitive trajectories in patients who are living with or are at risk for AD	176 elderly who had complaint of memory problems (39 congnitive decline, 53 mild cognitive impariment, 84 AD)	memory clinic		Social isolation includes objective social isola-tion and perceived social isolation. The former usu-ally is defined as an inadequate quality and quantity of social connectedness, such as living alone, lack of social activities, and a small social network [3, 4]. In contrast, perceived social isolation, or loneli-ness, refers to a discrepancy between one’s subjective expectancy regarding social s…	secondary	objective social isolation (charactered as living alone, small social network size, and lower social activity	secondary			Dementia has been found to contribute to social isolation in later life		social isolation: loneliness
47	The French version of the Nottingham health profile. A comparison of items weights with those of the source version	1990	Bucquet, 1990	Epidemiologie	Validation of the scales	To assess whether different cultural and linguistic groups have a common conception of good health, and if not, how the different conceptions may be interpreted, in keeping with the issue raised by the work of Patrick er al.	625 community dwellers	community-dwelling	French and British versions of the Nottingham Health Profile			Social Isolation: I feel I am a burden to people. I feel lonely. I feel there is nobody I am close to. I’m finding it hard to make contact with people. I’m finding it hard to get on with people.	Secondary
48	Internet Programming to Reduce Loneliness and Social Isolation in Aging	2020	Mullins, 2020	Gerontology and Nursing	intervention study	To use a Culturally Informed Healthy Aging (CIHA) assessment process in Housing and Urban Development (HUD) communities of older adults (N = 262)	older adults (N = 262)	community	R-UCLA Loneliness Scale to measure social isolation and loneliness.			social isolation: R-UCLA Loneliness Scale and higher scores indicate greater loneliness. However, no established clinical cut-point indicates significant levels of loneliness.	secondary					social isolation: loneliness
49	Shall I compare thee…to a robot? An exploratory pilot study using participatory arts and social robotics to improve psychological well-being in later life	2021	Fields, 2021	Social work, Liberal Arts	exploratory pilot study	To improve the psychological well-being of study participants both with and without cognitive impairment who live in a residential care setting	older adults age 65 and older (N = 15): 8 participants without dementia and 7 participants with diagnosis of dementia	residential care settings	loneliness and social isolation: UCLA loneliness scale			three questions to access social isolation and loneliness: how they feel about different aspects of their life, such as lack of companionship, feeling left out, or feeling isolated from others. Each item was measured with three categories (1 = hardly ever, 2 = some of the time, 3 = often). Sum scores were calculated for final analysis with a range of three to six. Higher scores indicated more lon…	secondary			In addition to the impact of loneliness on dementia onset, dementia may also exacerbate feelings of social isolation and loneliness by decreasing individuals’ abilities to fulfil social roles and engagements			Social isolation: loneliness
50	Connecting the person with dementia and family: A feasibility study of a telepresence robot.	2014	Moyle, 2014	Nursing, Health Practice Innovation	A mixed-methods approach involving semi-structured interviews, call records and video observational data	To assess the feasibility of using “Giraff”, a telepresence robot to enhance engagement between family and a person with dementia living in long-term care.	5 dyads. Each dyad consisted of people with mild to moderate stage dementia and their family members.	long-term care facility								1. The loss of in-depth communication, as well as social conversations, can result in the person with dementia feeling socially isolated and without the opportunity to express their needs. 2. The main advantage cited was the ability of the Giraff to reduce social isolation and increase connection by enabling residents and families to “visit” each other.				social isolation: as far as them being able to look at family members that maybe they haven’t seen for years, and actually speak to them, I mean that was just incredible
51	Intergroup ‘Skype’ Quiz Sessions in Care Homes to Reduce Loneliness and Social Isolation in Older People	2020	Zamir, 2020	Multiple disciplines	collaborative action research	To explore whether intercare home video calls were an acceptable and feasible intervention to reduce loneliness and social isolation for older people.	22 residents older than 65 years: 7 participants living with dementia	resident care								1. Many older people in British care homes report feeling lonely and socially isolated [6] and this is likely to have increased due to the COVID-19 requirement to self-isolate. 2. there is a wealth of research employing video-call technologies to help alleviate loneliness and isolation in older adults, many rely on familial social contacts		social isolation: loneliness	social isolation: isolation
52	Telehealth Home Support During COVID-19 Confinement for Community-Dwelling Older Adults With Mild Cognitive Impairment or Mild Dementia: Survey Study	2020	Goodman-Casanova, 2020	Mental health, Physiotherapy	telephone-based survey	To explore the impact of confinement on the health and well-being of community-dwelling older adults with mild cognitive impairment or mild dementia, to provide television-based and telephone-based health and social support, and to study the effects of a television-based assistive integrated technology, TV-AssistDem (TeleVision-based ASSistive Integrated Service to supporT European adults living …	93 people with mild cognitive impairment or mild dementia	community-dwelling								1. Confinement may lead to social isolation, which is a risk factor for health-related consequences and increases risk of dementia and cognitive decline in older adults. 2.The use of information and communications technology in reducing social isolation. 3. Evidence suggests that access to devices as smartphones, tablets, computers, and television-based devices, which facilitate connectedness and…	1. Confinement may lead to social isolation, which is a risk factor for health-related consequences and increases risk of dementia and cognitive decline in older adults. 2. social isolation may worsen the cognition and functioning of this (dementia) population.
53	The effects of perceived stigma on quality of life outcomes in persons with early-stage dementia: Longitudinal findings: Part 2	2013	Burgener, 2013	Biobehavioral Nursing, Geriatric Nursing	second report	To address research questions: 1) How do QoL outcomes (depression, anxiety, behavioral symptoms, personal control, physical health, self-esteem, social support, and activity participation) vary over the early disease stages in persons with dementia? 2) What are the relationships between QoL outcomes (depression, anxiety, behavioral symptoms, personal control, physical health, self-esteem, social …	Fifty persons with dementia and 47 family caregivers	community-dwellers	The modified Stigma Impact Scale measured perceived stigma. The 24-item SIS includes four subscales: financial insecurity (three items), social rejection (nine items), internalized shame (five items), and social isolation (seven items). Quality of life outcomes included: depression, anxiety, behavioral symptoms, personal control, physical health, self-esteem, social support, and activity particip…			social isolation was measured by: I feel set apart from others who are well. I have a greater need than usual for reassurance that others care about me. I feel lonely more often than usual. Due to my illness, I have a sense of being unequal in my relationships with others. I feel less competent than I did before my illness. Due to my illness, I sometimes feel useless. Changes in my appearance hav…	secondary			Many participants described the need to hide their diagnosis from others and the fear of negative responses and the resulting social isolation, consistent with other reports of the effects of a dementia diagnosis, even in the early disease stages.
54	Modifiable factors associated with anxiety in persons with dementia: An integrative review	2020	Hwang, 2020	Nursing	integrative review	To examine factors related to the presence of anxiety in person with dementia (PWD) and to identify potentially modifiable factors among them										The continued social rejection in relationships can gradually lead to social isolation which can further worsen anxiety (in people with dementia).	1. The continued social rejection in relationships can gradually lead to social isolation which can further worsen anxiety (in people with dementia). 2. Because many social factors, such as social rejection or isolation can make PWD more anxious, creating a safe environment for PWD where they do not feel detached may also be helpful for decreasing anxiety.		social isolation: isolation
55	Management of cognitive decline in Alzheimer's disease using a non-pharmacological intervention program: A case report	2020	Quail, 2020	Care Visions	case report	To describe an elderly female with features of cognitive decline and depression, living at home alone, who was referred to our social care service after diagnosis of Alzheimer's disease.	A widowed, retired chemistry teacher in her late 70s with Alzheimer's disease diagnosis.	community-dweller								The community-based, multicomponent dementia social care program described in this case report has enabled a socially isolated patient living at home with symptoms of Alzheimer's disease including depression, to re-integrate into her community and return to active participation in cultural activities and former hobbies. Reduction in her social isolation through increased frequency of active commu…	1. Social isolation is a both risk factor for, as well as potential consequence of dementia and depression.
56	Dyadic perspectives on loneliness and social isolation among people with dementia and spousal carers: findings from the IDEAL programme	2023	Rippon, 2023	Multiple disciplines	cross-sectional analysis from a larger study	To investigate the impact of self and partner experiences of loneliness and social isolation on life satisfaction in people with dementia and their spousal carers.	1,537 people with dementia and 1,277 carers, of whom 1,042 were spouses or partners	community-dwellers	social isolation using the six-item Lubben Social Network Scale	1. Whilst social isolation is characterised as having few social contacts or limited integration of an individual into the wider social environment of family, friends, neighbours and wider community (Victor et al., 2008). 2. Loneliness is an evaluative concept which only individuals can assess, while social isolation is characterised as a more objective measure of social connectedness.	1. secondary 2. primary	The six-item Lubben Social Network Scale was used to gauge social isolation by measuring perceived social support received by family and friends (Lubben et al., 2006). Total scores ranged from 0 to 30. A lower score is indicative of a higher risk of social isolation (Cronbach’s α = 0.79 for people with dementia and 0.83 for carers) with a score of <12 the threshold for socially isolation.	secondary			1. Available evidence suggests that people with dementia experience comparable levels of loneliness to the general population of older people (Victor et al., Citation2020) but increasing social isolation over time. 2. The higher prevalence of social isolation amongst people with dementia may reflect loss of or reduction in connection with others following a diagnosis of dementia. 3. Thus, the qua…	1. Across strategies and initiatives carers are identified as at high risk of loneliness and social isolation with attendant risks to well-being. 2. Social isolation is associated with poorer mental health, reduced life satisfaction and well-being, increased mortality, and there is mixed evidence supporting it as a potential risk factor for poorer physical health outcomes. 3. Loneliness and socia…
57	Living well with dementia: An exploratory matched analysis of minority ethnic and white people with dementia and carers participating in the IDEAL programme	2024	Victor, 2024	Population Health Science, Applied Dementia	exploratory cross-sectional case-control design	To compare indices of ‘living well’ among people with dementia and carers from ethnic minority groups with matched white peers.	1,537 people with dementia and 1,277 carers.	community-dwellers	Social isolation was measured using the six-item Lubben Social Network Scale			Social isolation was measured using the six-item Lubben Social Network Scale (range 0–30); higher scores indicate less social isolation.	secondary					social isolation: loneliness, social connection	social isolation: social network
58	Multi-Concept Frailty Predicts the Late-Life Occurrence of Cognitive Decline or Dementia: An Updated Systematic Review and Meta-Analysis of Longitudinal Studies	2022	Guo, 2022	Neurology	An Updated Systematic Review and Meta-Analysis of Longitudinal Studies	to summarize the evidence of associations between multi-concept frailty and cognitive disorders based on longitudinal studies	30 longitudinal studies were included			Social frailty is a continuum of being at riskof losing, or having lost, social and general resources, activities,or abilities that are important for fulfilling basic social needs(Bunt et al., 2017) 2. Social frailty can be defined as the absence of socialresources, social activities, and self-management abilities (Buntet al., 2017)	secondary						social frailty was independently associated with poor physical function(Tsutsumimoto et al., 2017), we presume it could lead to cognitive decline through physical frailty	physical frailty, cognitive frailty, psychological frailty.
59	Social frailty is associated with physical functioning, cognition, and depression, and predicts mortality	2018	Ma, 2018	Geriatric	prospective cohort study	To determine social frailty status via developing a simple self-reported screening tool, termed the HALFT scale, and to examine the association between social frailty and physical functioning, cognition, depression, and mortality among community-dwelling older adults.	697 community-dwelling adults aged ≥60 years	community-dwelling	HALFT scale was developed based on 5 items (Help, pArticipation, Loneliness, Financial and Talk): unhelpful to others, limited social participation, loneliness, financial difficulty, and not having anyone to talk to.	Social frailty (SF) can be defined as the absence of social resources, social activities, and self-management abilities that are important for fulfilling basic social needs	secondary	social frailty: The HALFT scale comprises the following 5 items in Chinese: inability to help others, limited social participation, loneliness, financial difficultly, and not having anyone to talk to. The ability to help others was measured by asking participants if they were able to help their friends or family within the past 12 months. Limited social participation was assessed by asking partic…					SF status might have an impact on the onset of cognitive decline 2. These findings shed light on how preventing SF may slow the rate of future cognitive decline or the development of dementia		SF
60	Sensorial frailty: age-related hearing loss and the risk of cognitive impairment and dementia in later life	2019	Panza, 2019	Multiple disciplines	narrative review	To investigate the epidemiological evidence of age-related changes in peripheral ARHL and CAPD in modulating the risk of dementia, AD, mild cognitive impairment (MCI), and other late-life cognitive disorders, discussing also the possible underlying mechanisms and factors mediating the proposed associations between ARHL and cognition, particularly in different frailty models										social isolation... may result from the limited communication impairments caused by Age-Related Hearing Loss.		social frailty: physical frailty, cognitive frailty, psychological frailty, depressive frailty.
61	Depressive and Biopsychosocial FrailtyPhenotypes: Impact on Late-life Cognitive Disorders	2023	Panza, 2023	Multiple disciplines	review	To reviewe current evidence on the existing links among depressive and biopsychosocial frailty phenotypes and late-life cognitive disorders, also examining common pathways and mechanisms underlying these links.											social frailty, independently linked with a decline in physical function, may induce cognitive decline through physical frailty. 2. Older adults’ perception of their life and quality of life during the occurrence of frailty and pre-frailty is influenced by psychological, social, and environmental components in a bidirectional way. 3. Objective social isolation may induce incident dementia through…	social frailty: biopsychosocial frailty 2. The physical, social, and psychological dimensions of the biopsychosocial frailty phenotype are interrelated
62	effects of frailty and chronic diseases on quality of life in Dutch community-dwelling older adults: a cross-sectional study	2018	Renne, 2018	General practice, Health, sports and social Work	cross-sectional study	To determine the associations between frailty and multimorbidity on the one hand and quality of life on the other in community-dwelling older people	241 persons aged 70 years and older belonging to a general practice in the Netherlands	general practice	Frailty was assessed by the Tilburg Frailty Indicator (TFI)- social domain: living alone, lack of social relations (feelings of loneliness), lack of social support	There are two different approaches to the assessment of frailty: one defines frailty as a physical phenotype and the other considers frailty more as a multidimensional concept, which not only refers to physical functioning, but also to psychological and social functioning.	Secondary						However, a general practitioner does not always know which of their patients are frail; in particular, psychological and social problems (eg loneliness) relating to psychological and social frailty are not always known, and their major impact on quality of life has been shown in previous studies. 2. scores on quality of life facet intimacy were only explained by social frailty components. 3. In p…
63	Associations of a biopsychosocial frailty phenotype with all‑cause dementia, Alzheimer’s disease, vascular dementia, and other dementias: the Italian PRoject on the Epidemiology of Alzheimer’s disease (IPREA)	2023	Scafato, 2023	Multiple disciplines	cross-sectional study	To verify biopsychosocial frailty's relevance and meaningfulness using a different older population enrolled about 15 years after the previous evidence coming from the ILSA against the same outcome (all dementias), but measured with more recent and comprehensive clinical criteria	2,838 older individuals with dementia aged 65–84 years living at home or institutionalized	community or institutionalized	GDS-30 item					social frailty: poor social contacts (objective social isolation), loneliness (perceived social isolation)	Primary			social frailty: biopsychosocial frailty
64	Prevalence, overlap, and interrelationships of physical, cognitive, psychological, and social frailty among community-dwelling older people in Japan	2022	Sugie, 2022	Multiple disciplines	cross-sectional study	The first was to investigate the prevalence and overlap of physical, cognitive, psychological, and social frailty among people aged 75 years or older in the most aged regions of Japan. Second, we aimed to determine how negative interrelationships form among physical, cognitive, psychological, and social frailty. The third aim was to clarify the contributing factors for maintaining robustness and …	268 people aged ≥75 years in the region with the oldest population in Japan	community-dwelling	social frailty: the validated Japanese version of the Lubben Social Network Scale (LSNS-6)			this study only evaluated social frailty with LSNS-6 as social isolation. we defined social frailty (n=22) as LSNS-6 scores <12", in the last sentence of the section of "2.5 Assessment of social frailty	primary				1. low social frailty prevalence may lead to low psychological frailty prevalence. 2. low social and psychological frailty prevalence may lead to low physical frailty prevalence. 3. social isolation affects depression in older people	physical frailty, cognitive frailty, psychological frailty		social frailty: there are some aspects of social frailty such as social interaction and social participation
65	Association of Social Frailty With Both Cognitive and Physical Deficits Among Older People	2017	Tsutsumimoto, 2017	Multiple disciplines	cross-sectional study	To investigate the association between social frailty and cognitive and physical function among older adults	4,425 older Japanese people: 432 participants having a severe disease (ie, dementia, cerebrovascular disease, Parkinson disease, or depression)	community-dwelling	Social frailty was defined by using responses to 5 questions (going out less frequently,rarely visiting friends, feeling unhelpful to friends or family, living alone, and not talking with someoneevery day).			We operationalized social frailty using 5 questions, including going out less frequently compared with last year (yes), visiting friends sometimes (no), feeling helpful to friends or family (no), living alone(yes), and talking with someone every day (no). Participants showing none of these components were considered non frail; those showing 1 component were considered prefrail, and those showing …	secondary				1. Social frailty also increases the risk of mortality and disability. 2. older people with social frailty have the possibility of having cognitive and physical functional deficits. 3. the prevention of social frailty may lead to support for constructing strategies that prevent future cognitive decline or dementia
66	Impact of Social Frailty on Alzheimer’sDisease Onset: A 53-Month LongitudinalCohort Study	2019	Tsutsumimoto, 2019	Preventive Gerontology, Promotion of Science, Social and Behavioral Sciences	follow-up cohort study	To investigate the association between social frailty and Alzheimer’s disease (AD) incidence among community dwelling older adults in Japan	3,720 community-dwelling older adults aged 65 years or older: confirmed (n= 119) or probable (n= 1) dementia at baseline	community-dwelling		The concept of “social frailty” encompasses a comprehensive set of late life domains, including social role functioning, social engagement, and social interactions	secondary	We operationalized social frailty using five ques-tions from the baseline survey, including going outless frequently compared with the previous year, notvisiting friends sometimes, not feeling helpful tofriends or family, living alone, and not talking withsomeone every day. Participants who did not endorseany of these items were considered socially “robust”;those endorsing one item were considere…	secondary				Among the five social frailty components,feeling less helpful to relatives and friends and havingnobody with whom to talk had a significant impact onincident AD; however, living alone, visiting friendsless frequently, and going out less were not predictive
67	Social frailty as a predictor of adverse outcomes among older adults: a systematic review and meta‑analysis	2023	Li, 2023	Nursing Science, Pharmacology	systematic review and meta‑analysis	To explore the risk of adverse health outcomes in older adults with social frailty compared with older adults with non-social frailty	15 studies			Bunt’s study defined social frailty as a state in which individuals experience the persistent absence of one or more important resources to meet basic social needs, including a lack of social behavior, social activities, and self-management	secondary	social frailty: 1. A questionnaire including five questions to assess the following: ① less frequent occurrences of going out compared to those in the preceding year; ② visiting friends occasionally; ③ considering oneself helpful to friends or family; ④ living alone; ⑤ talking with someone every day. 2. A questionnaire including six questions to assess the following: ① family disharmony; ② living…	secondary			1. First, the impact of social and economic welfare. Studies have shown that the welfare system is not particularly perfect, which can lead to social frailty among elderly individuals with low economic status. 2. Second, population aging is increasing. For example, Japan has a large proportion of elderly people and a serious aging population. In addition, with increasing age, elderly individuals …	social frailty affects cognitive as well as physical functioning, and social frailty status negatively affects physical functioning. Other studies have shown that social frailty has other harmful effects on elderly individuals, such as depression and disability. 2. social frailty can predict physical frailty. 3. social frailty could predict the occurrence of functional decline, and social prefrai…
